# Supplementary material for: Applications of Spatial Transcriptomics in Veterinary Medicine: A Scoping Review of Research, Diagnostics, and Treatment Strategies
Source: Int J Mol Sci. 2025 Jun 26;26(13):6163. doi: 10.3390/ijms26136163 (PMC12249720; doi:10.3390/ijms26136163)
Supplement: Supplementary file 1 [file ijms-26-06163-s001.zip]

Archive with 1 entries (1 files):
- Supplementary File 1_6-25-25clean.pdf
